# Supplementary material for: Impact of restriction of over-the-counter sales of antimicrobials on antimicrobial resistance in Escherichia coli from community-onset urinary tract infections in inner São Paulo State, Brazil
Source: PLoS One. 2021 Nov 10;16(11):e0259632. doi: 10.1371/journal.pone.0259632 (PMC8580237; doi:10.1371/journal.pone.0259632)
Supplement: S1 File — (XLSX) [file pone.0259632.s001.xlsx]

## Sheet: amikacin
month	hospitalization	month/year	resistant	sensible	total	rate
1		2005-01-01	1	94	95	0.0105263
2		feb/05	2	96	98	0.0204082
3		2005-03-01	1	116	117	0.00854701
4		2005-04-01	0	97	97	0
5		2005-05-01	0	113	113	0
6		2005-06-01	1	102	103	0.00970874
7		2005-07-01	1	83	84	0.0119048
8		2005-08-01	0	108	108	0
9		2005-09-01	1	91	92	0.0108696
10		2005-10-01	1	77	78	0.0128205
11		2005-11-01	0	81	81	0
12		2005-12-01	0	54	54	0
13		2006-01-01	0	82	82	0
14		2006-02-01	0	71	71	0
15		2006-03-01	1	112	113	0.00884956
16		2006-04-01	0	84	84	0
17		2006-05-01	0	89	89	0
18		2006-06-01	0	83	83	0
19		2006-07-01	1	62	63	0.015873
20		2006-08-01	3	109	112	0.0267857
21		2006-09-01	0	82	82	0
22		2006-10-01	0	101	101	0
23		2006-11-01	0	74	74	0
24		2006-12-01	1	56	57	0.0175439
25		2007-01-01	0	98	98	0
26		2007-02-01	0	80	80	0
27		2007-03-01	1	127	128	0.0078125
28		2007-04-01	0	129	129	0
29		2007-05-01	2	123	125	0.016
30		2007-06-01	0	88	88	0
31		2007-07-01	0	102	102	0
32		2007-08-01	1	118	119	0.00840336
33		2007-09-01	1	99	100	0.01
34		2007-10-01	1	106	107	0.00934579
35		2007-11-01	0	116	116	0
36		2007-12-01	0	75	75	0
37		2008-01-01	1	104	105	0.00952381
38		2008-02-01	0	119	119	0
39		2008-03-01	1	132	133	0.0075188
40		2008-04-01	0	125	125	0
41		2008-05-01	2	118	120	0.0166667
42		2008-06-01	4	109	113	0.0353982
43		2008-07-01	1	114	115	0.00869565
44		2008-08-01	0	106	106	0
45		2008-09-01	1	136	137	0.00729927
46		2008-10-01	2	103	105	0.0190476
47		2008-11-01	0	137	137	0
48		2008-12-01	1	67	68	0.0147059
49		2009-01-01	0	108	108	0
50		2009-02-01	0	120	120	0
51		2009-03-01	1	173	174	0.00574713
52		2009-04-01	0	131	131	0
53		2009-05-01	1	143	144	0.00694444
54		2009-06-01	1	131	132	0.00757576
55		2009-07-01	0	117	117	0
56		2009-08-01	0	145	145	0
57		2009-09-01	1	141	142	0.00704225
58		2009-10-01	1	133	134	0.00746269
59		2009-11-01	1	133	134	0.00746269
60		2009-12-01	0	68	68	0
61		2010-01-01	5	116	121	0.0413223
62		2010-02-01	0	122	122	0
63		2010-03-01	1	144	145	0.00689655
64		2010-04-01	2	149	151	0.013245
65		2010-05-01	0	146	146	0
66		2010-06-01	0	109	109	0
67		2010-07-01	1	129	130	0.00769231
68		2010-08-01	2	134	136	0.0147059
69		2010-09-01	0	100	100	0
70		2010-10-01	0	109	109	0
71		2010-11-01	2	134	136	0.0147059
72		2010-12-01	0	106	106	0
73		2011-01-01	0	149	149	0
74		2011-02-01	1	173	174	0.00574713
75		2011-03-01	0	221	221	0
76		2011-04-01	0	138	138	0
77		2011-05-01	0	187	187	0
78		2011-06-01	1	205	206	0.00485437
79		2011-07-01	0	149	149	0
80		2011-08-01	1	200	201	0.00497512
81		2011-09-01	1	191	192	0.00520833
82		2011-10-01	0	167	167	0
83		2011-11-01	0	198	198	0
84		2011-12-01	1	192	193	0.00518135
85		2012-01-01	0	161	161	0
86		2012-02-01	1	165	166	0.0060241
87		2012-03-01	1	245	246	0.00406504
88		2012-04-01	0	218	218	0
89		2012-05-01	0	186	186	0
90		2012-06-01	1	142	143	0.00699301
91		2012-07-01	0	183	183	0
92		2012-08-01	1	226	227	0.00440529
93		2012-09-01	0	202	202	0
94		2012-10-01	0	237	237	0
95		2012-11-01	0	217	217	0
96		2012-12-01	0	160	160	0
97		2013-01-01	0	204	204	0
98		2013-02-01	0	242	242	0
99		2013-03-01	0	228	228	0
100		2013-04-01	0	272	272	0
101		2013-05-01	0	245	245	0
102		2013-06-01	0	213	213	0
103		2013-07-01	0	262	262	0
104		2013-08-01	0	260	260	0
105		2013-09-01	0	240	240	0
106		2013-10-01	1	273	274	0.00364964
107		2013-11-01	0	249	249	0
108		2013-12-01	0	181	181	0
109		2014-01-01	2	295	297	0.00673401
110		2014-02-01	1	325	326	0.00306748
111		2014-03-01	0	297	297	0
112		2014-04-01	1	282	283	0.00353357
113		2014-05-01	0	240	240	0
114		2014-06-01	0	240	240	0
115		2014-07-01	0	298	298	0
116		2014-08-01	0	276	276	0
117		2014-09-01	0	275	275	0
118		2014-10-01	0	281	281	0
119		2014-11-01	1	285	286	0.0034965
120		2014-12-01	1	246	247	0.00404858
121		2015-01-01	0	350	350	0
122		2015-02-01	0	293	293	0
123		2015-03-01	0	313	313	0
124		2015-04-01	1	303	304	0.00328947
125		2015-05-01	1	301	302	0.00331126
126		2015-06-01	0	275	275	0
127		2015-07-01	0	241	241	0
128		2015-08-01	0	297	297	0
129		2015-09-01	1	315	316	0.00316456
130		2015-10-01	0	280	280	0
131		2015-11-01	0	253	253	0
132		2015-12-01	0	161	161	0
133		2016-01-01	0	262	262	0
134		2016-02-01	1	290	291	0.00343643
135		2016-03-01	0	277	277	0
136		2016-04-01	1	254	255	0.00392157
137		2016-05-01	0	237	237	0
138		2016-06-01	0	237	237	0
139		2016-07-01	0	220	220	0
140		2016-08-01	0	239	239	0
141		2016-09-01	2	269	271	0.00738007
142		2016-10-01	0	231	231	0
143		2016-11-01	0	233	233	0
144		2016-12-01	0	233	233	0
145		2017-01-01	0	270	270	0
146		2017-02-01	0	274	274	0
147		2017-03-01	1	311	312	0.00320513
148		2017-04-01	0	266	266	0
149		2017-05-01	1	263	264	0.00378788
150		2017-06-01	1	264	265	0.00377358
151		2017-07-01	0	197	197	0
152		2017-08-01	0	280	280	0
153		2017-09-01	0	270	270	0
154		2017-10-01	0	282	282	0
155		2017-11-01	2	311	313	0.00638978
156		2017-12-01	1	220	221	0.00452489
157		2018-01-01	2	279	281	0.00711744
158		2018-02-01	0	189	189	0
159		2018-03-01	0	315	315	0
160		2018-04-01	0	270	270	0
161		2018-05-01	7	261	268	0.0261194
162		2018-06-01	0	243	243	0
163		2018-07-01	1	266	267	0.00374532
164		2018-08-01	0	313	313	0
165		2018-09-01	1	249	250	0.004
166		2018-10-01	0	315	315	0
167		2018-11-01	0	295	295	0
168		2018-12-01	1	229	230	0.00434783

## Sheet: Cephalothin
month	resistant	sensible
2005-01-01	20	75
2005-02-01	25	67
2005-03-01	42	68
2005-04-01	47	45
2005-05-01	47	55
2005-06-01	45	52
2005-07-01	34	45
2005-08-01	59	39
2005-09-01	46	41
2005-10-01	40	36
2005-11-01	28	48
2005-12-01	20	32
2006-01-01	42	39
2006-02-01	32	38
2006-03-01	55	50
2006-04-01	50	29
2006-05-01	44	36
2006-06-01	51	28
2006-07-01	35	25
2006-08-01	71	38
2006-09-01	41	32
2006-10-01	59	37
2006-11-01	40	31
2006-12-01	33	18
2007-01-01	62	34
2007-02-01	46	30
2007-03-01	69	54
2007-04-01	57	69
2007-05-01	62	63
2007-06-01	58	30
2007-07-01	52	50
2007-08-01	60	64
2007-09-01	58	43
2007-10-01	66	41
2007-11-01	77	39
2007-12-01	50	25
2008-01-01	47	58
2008-02-01	53	66
2008-03-01	52	81
2008-04-01	60	65
2008-05-01	87	33
2008-06-01	58	55
2008-07-01	84	32
2008-08-01	71	35
2008-09-01	83	56
2008-10-01	59	46
2008-11-01	68	69
2008-12-01	24	44
2009-01-01	66	42
2009-02-01	57	60
2009-03-01	49	125
2009-04-01	50	81
2009-05-01	64	79
2009-06-01	56	76
2009-07-01	58	59
2009-08-01	65	80
2009-09-01	71	71
2009-10-01	81	53
2009-11-01	80	55
2009-12-01	34	34
2010-01-01	69	53
2010-02-01	93	29
2010-03-01	97	55
2010-04-01	105	46
2010-05-01	72	73
2010-06-01	67	43
2010-07-01	66	63
2010-08-01	50	84
2010-09-01	51	49
2010-10-01	14	63
2010-11-01	30	72
2010-12-01	16	88
2011-01-01	12	99
2011-02-01	22	150
2011-03-01	28	193
2011-04-01	27	110
2011-05-01	42	145
2011-06-01	32	173
2011-07-01	24	125
2011-08-01	39	162
2011-09-01	33	158
2011-10-01	25	142
2011-11-01	82	117
2011-12-01	27	66
2012-01-01	57	104
2012-02-01	58	108
2012-03-01	88	154
2012-04-01	87	130
2012-05-01	87	101
2012-06-01	61	82
2012-07-01	82	101
2012-08-01	110	117
2012-09-01	86	116
2012-10-01	95	142
2012-11-01	92	125
2012-12-01	63	97
2013-01-01	83	121
2013-02-01	96	146
2013-03-01	112	116
2013-04-01	123	149
2013-05-01	104	141
2013-06-01	91	122
2013-07-01	124	138
2013-08-01	113	146
2013-09-01	106	133
2013-10-01	119	155
2013-11-01	113	136
2013-12-01	97	84
2014-01-01	134	163
2014-02-01	138	187
2014-03-01	126	171
2014-04-01	118	164
2014-05-01	128	111
2014-06-01	115	125
2014-07-01	117	181
2014-08-01	110	166
2014-09-01	121	154
2014-10-01	93	188
2014-11-01	100	186
2014-12-01	104	143
2015-01-01	162	189
2015-02-01	126	167
2015-03-01	127	185
2015-04-01	118	186
2015-05-01	127	175
2015-06-01	99	176
2015-07-01	100	141
2015-08-01	127	169
2015-09-01	121	196
2015-10-01	96	184
2015-11-01	87	167
2015-12-01	75	86
2016-01-01	118	143
2016-02-01	121	170
2016-03-01	106	171
2016-04-01	111	144
2016-05-01	98	139
2016-06-01	101	136
2016-07-01	110	110
2016-08-01	120	119
2016-09-01	123	149
2016-10-01	95	136
2016-11-01	111	122
2016-12-01	111	112
2017-01-01	125	145
2017-02-01	135	139
2017-03-01	140	172
2017-04-01	113	153
2017-05-01	115	149
2017-06-01	133	132
2017-07-01	107	90
2017-08-01	122	157
2017-09-01	116	153
2017-10-01	146	136
2017-11-01	145	167
2017-12-01	109	112
2018-01-01	134	147
2018-02-01	89	100
2018-03-01	149	165
2018-04-01	212	107
2018-05-01	171	106
2018-06-01	117	126
2018-07-01	106	161
2018-08-01	101	212
2018-09-01	63	186
2018-10-01	89	228
2018-11-01	85	210
2018-12-01	60	170
	13546	17557

## Sheet: Ceftazidime
month	resistant	sensible
2005-01-01	0	0
2005-02-01	0	0
2005-03-01	0	0
2005-04-01	0	0
2005-05-01	0	0
2005-06-01	0	0
2005-07-01	0	0
2005-08-01	0	0
2005-09-01	0	0
2005-10-01	0	0
2005-11-01	0	0
2005-12-01	0	0
2006-01-01	1	49
2006-02-01	1	45
2006-03-01	0	0
2006-04-01	0	0
2006-05-01	0	0
2006-06-01	0	0
2006-07-01	0	0
2006-08-01	0	0
2006-09-01	0	0
2006-10-01	0	0
2006-11-01	0	0
2006-12-01	0	0
2007-01-01	0	0
2007-02-01	0	0
2007-03-01	0	17
2007-04-01	0	0
2007-05-01	0	0
2007-06-01	0	0
2007-07-01	0	0
2007-08-01	0	0
2007-09-01	0	0
2007-10-01	0	0
2007-11-01	0	0
2007-12-01	0	0
2008-01-01	0	0
2008-02-01	0	0
2008-03-01	0	0
2008-04-01	0	0
2008-05-01	0	0
2008-06-01	0	0
2008-07-01	0	0
2008-08-01	0	0
2008-09-01	0	0
2008-10-01	0	0
2008-11-01	0	0
2008-12-01	0	0
2009-01-01	0	0
2009-02-01	1	0
2009-03-01	0	0
2009-04-01	0	0
2009-05-01	0	0
2009-06-01	0	0
2009-07-01	0	0
2009-08-01	0	0
2009-09-01	0	0
2009-10-01	0	0
2009-11-01	0	0
2009-12-01	0	0
2010-01-01	0	0
2010-02-01	0	0
2010-03-01	0	0
2010-04-01	0	0
2010-05-01	1	0
2010-06-01	0	0
2010-07-01	0	0
2010-08-01	0	0
2010-09-01	0	0
2010-10-01	0	0
2010-11-01	0	0
2010-12-01	0	0
2011-01-01	0	0
2011-02-01	0	0
2011-03-01	0	0
2011-04-01	0	0
2011-05-01	0	0
2011-06-01	0	0
2011-07-01	0	0
2011-08-01	0	0
2011-09-01	0	0
2011-10-01	0	0
2011-11-01	0	0
2011-12-01	0	0
2012-01-01	1	9
2012-02-01	0	0
2012-03-01	0	1
2012-04-01	0	0
2012-05-01	0	0
2012-06-01	0	2
2012-07-01	0	0
2012-08-01	0	0
2012-09-01	0	0
2012-10-01	0	1
2012-11-01	0	1
2012-12-01	0	0
2013-01-01	0	1
2013-02-01	0	0
2013-03-01	0	0
2013-04-01	0	0
2013-05-01	0	0
2013-06-01	0	0
2013-07-01	0	2
2013-08-01	0	1
2013-09-01	0	0
2013-10-01	0	0
2013-11-01	0	0
2013-12-01	0	0
2014-01-01	0	0
2014-02-01	0	1
2014-03-01	0	3
2014-04-01	0	2
2014-05-01	0	0
2014-06-01	0	1
2014-07-01	0	2
2014-08-01	0	0
2014-09-01	0	0
2014-10-01	0	0
2014-11-01	0	0
2014-12-01	0	0
2015-01-01	0	3
2015-02-01	1	0
2015-03-01	0	0
2015-04-01	0	2
2015-05-01	0	0
2015-06-01	0	0
2015-07-01	0	0
2015-08-01	0	0
2015-09-01	0	0
2015-10-01	0	0
2015-11-01	0	0
2015-12-01	0	0
2016-01-01	0	0
2016-02-01	0	1
2016-03-01	0	1
2016-04-01	0	0
2016-05-01	0	0
2016-06-01	0	0
2016-07-01	0	0
2016-08-01	0	1
2016-09-01	0	0
2016-10-01	0	0
2016-11-01	0	0
2016-12-01	0	1
2017-01-01	0	0
2017-02-01	0	0
2017-03-01	0	0
2017-04-01	0	0
2017-05-01	0	0
2017-06-01	0	2
2017-07-01	0	0
2017-08-01	0	1
2017-09-01	0	0
2017-10-01	0	0
2017-11-01	0	0
2017-12-01	0	0
2018-01-01	0	0
2018-02-01	0	0
2018-03-01	0	0
2018-04-01	0	0
2018-05-01	0	0
2018-06-01	0	0
2018-07-01	0	0
2018-08-01	0	1
2018-09-01	0	0
2018-10-01	0	0
2018-11-01	0	0
2018-12-01	0	0
	6	151

## Sheet: Ceftriaxone
month	intervention	month	resistant	sensible	total	rate
1	0	2005-01-01	3	92	95	0.0326087
2	0	2005-02-01	3	94	97	0.0319149
3	0	2005-03-01	4	113	117	0.0353982
4	0	2005-04-01	2	95	97	0.0210526
5	0	2005-05-01	2	112	114	0.0178571
6	0	2005-06-01	1	102	103	0.00980392
7	0	2005-07-01	2	83	85	0.0240964
8	0	2005-08-01	3	105	108	0.0285714
9	0	2005-09-01	4	87	91	0.045977
10	0	2005-10-01	2	78	80	0.025641
11	0	2005-11-01	1	81	82	0.0123457
12	0	2005-12-01	2	52	54	0.0384615
13	0	2006-01-01	5	77	82	0.0649351
14	0	2006-02-01	3	68	71	0.0441176
15	0	2006-03-01	6	107	113	0.0560748
16	0	2006-04-01	4	80	84	0.05
17	0	2006-05-01	0	89	89	0
18	0	2006-06-01	5	79	84	0.0632911
19	0	2006-07-01	0	62	62	0
20	0	2006-08-01	2	110	112	0.0181818
21	0	2006-09-01	4	78	82	0.0512821
22	0	2006-10-01	6	95	101	0.0631579
23	0	2006-11-01	3	71	74	0.0422535
24	0	2006-12-01	2	55	57	0.0363636
25	0	2007-01-01	8	90	98	0.0888889
26	0	2007-02-01	4	75	79	0.0533333
27	0	2007-03-01	4	108	112	0.037037
28	0	2007-04-01	2	125	127	0.016
29	0	2007-05-01	5	120	125	0.0416667
30	0	2007-06-01	1	87	88	0.0114943
31	0	2007-07-01	1	101	102	0.00990099
32	0	2007-08-01	1	123	124	0.00813008
33	0	2007-09-01	4	97	101	0.0412371
34	0	2007-10-01	7	100	107	0.07
35	0	2007-11-01	2	114	116	0.0175439
36	0	2007-12-01	2	73	75	0.0273973
37	0	2008-01-01	1	104	105	0.00961538
38	0	2008-02-01	6	113	119	0.0530973
39	0	2008-03-01	4	129	133	0.0310078
40	0	2008-04-01	6	119	125	0.0504202
41	0	2008-05-01	8	111	119	0.0720721
42	0	2008-06-01	6	107	113	0.0560748
43	0	2008-07-01	8	108	116	0.0740741
44	0	2008-08-01	2	104	106	0.0192308
45	0	2008-09-01	4	134	138	0.0298507
46	0	2008-10-01	3	102	105	0.0294118
47	0	2008-11-01	6	131	137	0.0458015
48	0	2008-12-01	1	67	68	0.0149254
49	0	2009-01-01	4	104	108	0.0384615
50	0	2009-02-01	4	117	121	0.034188
51	0	2009-03-01	10	164	174	0.0609756
52	0	2009-04-01	4	127	131	0.0314961
53	0	2009-05-01	5	138	143	0.0362319
54	0	2009-06-01	3	130	133	0.0230769
55	0	2009-07-01	4	113	117	0.0353982
56	0	2009-08-01	5	140	145	0.0357143
57	0	2009-09-01	10	133	143	0.075188
58	0	2009-10-01	3	130	133	0.0230769
59	0	2009-11-01	4	129	133	0.0310078
60	0	2009-12-01	4	64	68	0.0625
61	0	2010-01-01	6	115	121	0.0521739
62	0	2010-02-01	4	118	122	0.0338983
63	0	2010-03-01	9	147	156	0.0612245
64	0	2010-04-01	7	144	151	0.0486111
65	0	2010-05-01	5	139	144	0.0359712
66	0	2010-06-01	6	104	110	0.0576923
67	0	2010-07-01	2	128	130	0.015625
68	0	2010-08-01	1	134	135	0.00746269
69	0	2010-09-01	4	96	100	0.0416667
70	0	2010-10-01	9	100	109	0.09
71	1	2010-11-01	9	125	134	0.072
72	1	2010-12-01	11	94	105	0.117021
73	1	2011-01-01	10	139	149	0.0719424
74	1	2011-02-01	11	163	174	0.0674847
75	1	2011-03-01	15	204	219	0.0735294
76	1	2011-04-01	6	131	137	0.0458015
77	1	2011-05-01	7	180	187	0.0388889
78	1	2011-06-01	15	191	206	0.078534
79	1	2011-07-01	13	136	149	0.0955882
80	1	2011-08-01	25	176	201	0.142045
81	1	2011-09-01	24	169	193	0.142012
82	1	2011-10-01	17	150	167	0.113333
83	1	2011-11-01	15	184	199	0.0815217
84	1	2011-12-01	2	51	53	0.0392157
85	1	2012-01-01	8	143	151	0.0559441
86	1	2012-02-01	7	157	164	0.044586
87	1	2012-03-01	15	230	245	0.0652174
88	1	2012-04-01	8	208	216	0.0384615
89	1	2012-05-01	11	177	188	0.0621469
90	1	2012-06-01	5	136	141	0.0367647
91	1	2012-07-01	14	168	182	0.0833333
92	1	2012-08-01	11	216	227	0.0509259
93	1	2012-09-01	16	186	202	0.0860215
94	1	2012-10-01	10	226	236	0.0442478
95	1	2012-11-01	7	210	217	0.0333333
96	1	2012-12-01	8	152	160	0.0526316
97	1	2013-01-01	8	195	203	0.0410256
98	1	2013-02-01	10	232	242	0.0431034
99	1	2013-03-01	19	209	228	0.0909091
100	1	2013-04-01	16	256	272	0.0625
101	1	2013-05-01	16	228	244	0.0701754
102	1	2013-06-01	13	200	213	0.065
103	1	2013-07-01	15	246	261	0.0609756
104	1	2013-08-01	16	244	260	0.0655738
105	1	2013-09-01	13	226	239	0.0575221
106	1	2013-10-01	20	254	274	0.0787402
107	1	2013-11-01	11	238	249	0.0462185
108	1	2013-12-01	9	172	181	0.0523256
109	1	2014-01-01	23	273	296	0.0842491
110	1	2014-02-01	12	314	326	0.0382166
111	1	2014-03-01	24	272	296	0.0882353
112	1	2014-04-01	17	264	281	0.0643939
113	1	2014-05-01	11	229	240	0.0480349
114	1	2014-06-01	19	221	240	0.0859729
115	1	2014-07-01	22	276	298	0.0797101
116	1	2014-08-01	15	261	276	0.0574713
117	1	2014-09-01	18	257	275	0.0700389
118	1	2014-10-01	18	263	281	0.0684411
119	1	2014-11-01	13	273	286	0.047619
120	1	2014-12-01	19	226	245	0.0840708
121	1	2015-01-01	33	317	350	0.104101
122	1	2015-02-01	17	275	292	0.0618182
123	1	2015-03-01	16	296	312	0.0540541
124	1	2015-04-01	22	282	304	0.0780142
125	1	2015-05-01	23	279	302	0.0824373
126	1	2015-06-01	14	261	275	0.0536398
127	1	2015-07-01	18	223	241	0.0807175
128	1	2015-08-01	23	274	297	0.0839416
129	1	2015-09-01	25	292	317	0.0856164
130	1	2015-10-01	17	263	280	0.0646388
131	1	2015-11-01	21	232	253	0.0905172
132	1	2015-12-01	13	148	161	0.0878378
133	1	2016-01-01	23	239	262	0.0962343
134	1	2016-02-01	30	261	291	0.114943
135	1	2016-03-01	20	257	277	0.077821
136	1	2016-04-01	21	234	255	0.0897436
137	1	2016-05-01	22	215	237	0.102326
138	1	2016-06-01	22	215	237	0.102326
139	1	2016-07-01	20	200	220	0.1
140	1	2016-08-01	26	213	239	0.122066
141	1	2016-09-01	24	247	271	0.097166
142	1	2016-10-01	14	216	230	0.0648148
143	1	2016-11-01	19	214	233	0.088785
144	1	2016-12-01	26	197	223	0.13198
145	1	2017-01-01	28	242	270	0.115702
146	1	2017-02-01	30	244	274	0.122951
147	1	2017-03-01	30	282	312	0.106383
148	1	2017-04-01	25	241	266	0.103734
149	1	2017-05-01	22	242	264	0.0909091
150	1	2017-06-01	28	237	265	0.118143
151	1	2017-07-01	21	176	197	0.119318
152	1	2017-08-01	20	260	280	0.0769231
153	1	2017-09-01	23	246	269	0.0934959
154	1	2017-10-01	22	261	283	0.0842912
155	1	2017-11-01	28	285	313	0.0982456
156	1	2017-12-01	27	194	221	0.139175
157	1	2018-01-01	28	253	281	0.110672
158	1	2018-02-01	18	171	189	0.105263
159	1	2018-03-01	33	282	315	0.117021
160	1	2018-04-01	29	290	319	0.1
161	1	2018-05-01	28	249	277	0.11245
162	1	2018-06-01	26	217	243	0.119816
163	1	2018-07-01	26	241	267	0.107884
164	1	2018-08-01	41	272	313	0.150735
165	1	2018-09-01	21	227	248	0.092511
166	1	2018-10-01	31	286	317	0.108392
167	1	2018-11-01	32	263	295	0.121673
168	1	2018-12-01	21	209	230	0.100478

## Sheet: Ciprofloxacin
month	month	resistant	sensible	total	rate
1	2005-01-01	12	83	95	0.126316
2	2005-02-01	14	84	98	0.142857
3	2005-03-01	19	98	117	0.162393
4	2005-04-01	20	77	97	0.206186
5	2005-05-01	11	103	114	0.0964912
6	2005-06-01	17	86	103	0.165049
7	2005-07-01	17	68	85	0.2
8	2005-08-01	21	87	108	0.194444
9	2005-09-01	22	69	91	0.241758
10	2005-10-01	11	69	80	0.1375
11	2005-11-01	12	70	82	0.146341
12	2005-12-01	14	40	54	0.259259
13	2006-01-01	17	65	82	0.207317
14	2006-02-01	21	50	71	0.295775
15	2006-03-01	22	91	113	0.19469
16	2006-04-01	18	66	84	0.214286
17	2006-05-01	20	69	89	0.224719
18	2006-06-01	19	65	84	0.22619
19	2006-07-01	15	47	62	0.241935
20	2006-08-01	23	89	112	0.205357
21	2006-09-01	22	60	82	0.268293
22	2006-10-01	16	85	101	0.158416
23	2006-11-01	19	55	74	0.256757
24	2006-12-01	12	45	57	0.210526
25	2007-01-01	25	73	98	0.255102
26	2007-02-01	14	65	79	0.177215
27	2007-03-01	26	102	128	0.203125
28	2007-04-01	24	105	129	0.186047
29	2007-05-01	25	100	125	0.2
30	2007-06-01	17	71	88	0.193182
31	2007-07-01	16	84	100	0.16
32	2007-08-01	21	103	124	0.169355
33	2007-09-01	18	83	101	0.178218
34	2007-10-01	17	90	107	0.158879
35	2007-11-01	20	96	116	0.172414
36	2007-12-01	7	68	75	0.0933333
37	2008-01-01	16	89	105	0.152381
38	2008-02-01	20	99	119	0.168067
39	2008-03-01	30	103	133	0.225564
40	2008-04-01	26	100	126	0.206349
41	2008-05-01	26	94	120	0.216667
42	2008-06-01	15	98	113	0.132743
43	2008-07-01	20	96	116	0.172414
44	2008-08-01	22	84	106	0.207547
45	2008-09-01	25	113	138	0.181159
46	2008-10-01	22	83	105	0.209524
47	2008-11-01	19	118	137	0.138686
48	2008-12-01	9	59	68	0.132353
49	2009-01-01	24	84	108	0.222222
50	2009-02-01	20	99	119	0.168067
51	2009-03-01	39	135	174	0.224138
52	2009-04-01	25	106	131	0.19084
53	2009-05-01	24	119	143	0.167832
54	2009-06-01	24	108	132	0.181818
55	2009-07-01	17	100	117	0.145299
56	2009-08-01	24	121	145	0.165517
57	2009-09-01	32	110	142	0.225352
58	2009-10-01	35	99	134	0.261194
59	2009-11-01	26	108	134	0.19403
60	2009-12-01	15	53	68	0.220588
61	2010-01-01	29	92	121	0.239669
62	2010-02-01	29	93	122	0.237705
63	2010-03-01	35	117	152	0.230263
64	2010-04-01	41	110	151	0.271523
65	2010-05-01	23	122	145	0.158621
66	2010-06-01	28	81	109	0.256881
67	2010-07-01	30	99	129	0.232558
68	2010-08-01	22	113	135	0.162963
69	2010-09-01	19	81	100	0.19
70	2010-10-01	30	79	109	0.275229
71	2010-11-01	31	105	136	0.227941
72	2010-12-01	27	77	104	0.259615
73	2011-01-01	34	116	150	0.226667
74	2011-02-01	46	128	174	0.264368
75	2011-03-01	59	162	221	0.266968
76	2011-04-01	28	110	138	0.202899
77	2011-05-01	40	147	187	0.213904
78	2011-06-01	38	169	207	0.183575
79	2011-07-01	39	110	149	0.261745
80	2011-08-01	54	147	201	0.268657
81	2011-09-01	46	147	193	0.238342
82	2011-10-01	41	126	167	0.245509
83	2011-11-01	47	152	199	0.236181
84	2011-12-01	25	69	94	0.265957
85	2012-01-01	31	130	161	0.192547
86	2012-02-01	43	122	165	0.260606
87	2012-03-01	55	188	243	0.226337
88	2012-04-01	53	164	217	0.24424
89	2012-05-01	50	138	188	0.265957
90	2012-06-01	34	109	143	0.237762
91	2012-07-01	52	131	183	0.284153
92	2012-08-01	58	169	227	0.255507
93	2012-09-01	50	152	202	0.247525
94	2012-10-01	61	176	237	0.257384
95	2012-11-01	37	180	217	0.170507
96	2012-12-01	29	131	160	0.18125
97	2013-01-01	47	156	203	0.231527
98	2013-02-01	48	195	243	0.197531
99	2013-03-01	63	165	228	0.276316
100	2013-04-01	61	211	272	0.224265
101	2013-05-01	59	186	245	0.240816
102	2013-06-01	49	164	213	0.230047
103	2013-07-01	68	194	262	0.259542
104	2013-08-01	62	198	260	0.238462
105	2013-09-01	52	187	239	0.217573
106	2013-10-01	61	213	274	0.222628
107	2013-11-01	56	193	249	0.2249
108	2013-12-01	38	143	181	0.209945
109	2014-01-01	295	2	297	0.993266
110	2014-02-01	47	279	326	0.144172
111	2014-03-01	83	213	296	0.280405
112	2014-04-01	76	205	281	0.270463
113	2014-05-01	60	180	240	0.25
114	2014-06-01	58	182	240	0.241667
115	2014-07-01	67	230	297	0.225589
116	2014-08-01	65	211	276	0.235507
117	2014-09-01	65	210	275	0.236364
118	2014-10-01	66	215	281	0.234875
119	2014-11-01	64	221	285	0.224561
120	2014-12-01	49	198	247	0.198381
121	2015-01-01	80	271	351	0.22792
122	2015-02-01	67	226	293	0.228669
123	2015-03-01	74	239	313	0.236422
124	2015-04-01	76	227	303	0.250825
125	2015-05-01	67	235	302	0.221854
126	2015-06-01	70	205	275	0.254545
127	2015-07-01	64	177	241	0.26556
128	2015-08-01	78	219	297	0.262626
129	2015-09-01	74	243	317	0.233438
130	2015-10-01	59	221	280	0.210714
131	2015-11-01	67	187	254	0.26378
132	2015-12-01	34	127	161	0.21118
133	2016-01-01	62	200	262	0.236641
134	2016-02-01	80	211	291	0.274914
135	2016-03-01	74	203	277	0.267148
136	2016-04-01	66	189	255	0.258824
137	2016-05-01	68	169	237	0.28692
138	2016-06-01	68	169	237	0.28692
139	2016-07-01	65	155	220	0.295455
140	2016-08-01	75	164	239	0.313808
141	2016-09-01	77	195	272	0.283088
142	2016-10-01	62	168	230	0.269565
143	2016-11-01	78	155	233	0.334764
144	2016-12-01	59	163	222	0.265766
145	2017-01-01	61	209	270	0.225926
146	2017-02-01	85	189	274	0.310219
147	2017-03-01	72	240	312	0.230769
148	2017-04-01	71	195	266	0.266917
149	2017-05-01	75	189	264	0.284091
150	2017-06-01	63	202	265	0.237736
151	2017-07-01	65	132	197	0.329949
152	2017-08-01	64	216	280	0.228571
153	2017-09-01	83	187	270	0.307407
154	2017-10-01	63	219	282	0.223404
155	2017-11-01	86	227	313	0.27476
156	2017-12-01	57	164	221	0.257919
157	2018-01-01	78	203	281	0.27758
158	2018-02-01	64	125	189	0.338624
159	2018-03-01	87	227	314	0.27707
160	2018-04-01	72	247	319	0.225705
161	2018-05-01	28	58	86	0.325581
162	2018-06-01	81	162	243	0.333333
163	2018-07-01	81	186	267	0.303371
164	2018-08-01	97	216	313	0.309904
165	2018-09-01	70	179	249	0.281124
166	2018-10-01	95	222	317	0.299685
167	2018-11-01	86	208	294	0.292517
168	2018-12-01	65	165	230	0.282609

## Sheet: Gentamicin
month	resistant	sensible
2005-01-01	0	0
2005-02-01	0	0
2005-03-01	0	0
2005-04-01	0	0
2005-05-01	0	0
2005-06-01	0	0
2005-07-01	0	0
2005-08-01	0	0
2005-09-01	0	0
2005-10-01	0	0
2005-11-01	0	0
2005-12-01	0	0
2006-01-01	0	0
2006-02-01	0	0
2006-03-01	0	0
2006-04-01	0	0
2006-05-01	0	0
2006-06-01	0	0
2006-07-01	0	0
2006-08-01	0	0
2006-09-01	0	0
2006-10-01	0	0
2006-11-01	0	0
2006-12-01	0	0
2007-01-01	0	0
2007-02-01	0	0
2007-03-01	0	0
2007-04-01	0	0
2007-05-01	0	0
2007-06-01	0	0
2007-07-01	0	0
2007-08-01	0	0
2007-09-01	0	0
2007-10-01	0	0
2007-11-01	0	0
2007-12-01	0	0
2008-01-01	0	0
2008-02-01	0	0
2008-03-01	0	0
2008-04-01	0	0
2008-05-01	0	0
2008-06-01	0	0
2008-07-01	0	0
2008-08-01	0	0
2008-09-01	0	0
2008-10-01	0	0
2008-11-01	0	0
2008-12-01	0	0
2009-01-01	0	0
2009-02-01	0	1
2009-03-01	0	0
2009-04-01	0	0
2009-05-01	0	0
2009-06-01	0	0
2009-07-01	0	0
2009-08-01	0	0
2009-09-01	0	0
2009-10-01	0	0
2009-11-01	0	0
2009-12-01	0	0
2010-01-01	0	0
2010-02-01	0	0
2010-03-01	0	0
2010-04-01	0	0
2010-05-01	0	0
2010-06-01	0	0
2010-07-01	0	0
2010-08-01	0	1
2010-09-01	0	0
2010-10-01	0	0
2010-11-01	0	0
2010-12-01	0	0
2011-01-01	0	0
2011-02-01	0	0
2011-03-01	0	1
2011-04-01	0	0
2011-05-01	0	0
2011-06-01	0	0
2011-07-01	0	0
2011-08-01	0	0
2011-09-01	0	1
2011-10-01	0	0
2011-11-01	0	0
2011-12-01	5	35
2012-01-01	9	147
2012-02-01	17	149
2012-03-01	14	230
2012-04-01	24	192
2012-05-01	15	174
2012-06-01	4	129
2012-07-01	17	166
2012-08-01	13	214
2012-09-01	13	189
2012-10-01	29	208
2012-11-01	13	204
2012-12-01	10	150
2013-01-01	17	187
2013-02-01	11	231
2013-03-01	24	304
2013-04-01	18	254
2013-05-01	18	227
2013-06-01	16	197
2013-07-01	20	242
2013-08-01	22	237
2013-09-01	16	223
2013-10-01	20	254
2013-11-01	21	228
2013-12-01	15	166
2014-01-01	24	273
2014-02-01	26	296
2014-03-01	31	266
2014-04-01	26	257
2014-05-01	15	202
2014-06-01	24	216
2014-07-01	20	278
2014-08-01	17	259
2014-09-01	22	253
2014-10-01	20	261
2014-11-01	22	263
2014-12-01	19	228
2015-01-01	32	319
2015-02-01	23	270
2015-03-01	14	298
2015-04-01	20	284
2015-05-01	25	277
2015-06-01	27	248
2015-07-01	17	224
2015-08-01	29	268
2015-09-01	28	289
2015-10-01	21	259
2015-11-01	21	233
2015-12-01	11	149
2016-01-01	21	240
2016-02-01	26	265
2016-03-01	19	258
2016-04-01	20	235
2016-05-01	12	225
2016-06-01	15	222
2016-07-01	22	198
2016-08-01	23	216
2016-09-01	21	251
2016-10-01	26	204
2016-11-01	25	207
2016-12-01	24	199
2017-01-01	22	246
2017-02-01	36	238
2017-03-01	30	282
2017-04-01	22	244
2017-05-01	24	239
2017-06-01	22	243
2017-07-01	22	175
2017-08-01	27	253
2017-09-01	23	247
2017-10-01	24	258
2017-11-01	32	280
2017-12-01	23	198
2018-01-01	0	0
2018-02-01	0	0
2018-03-01	0	0
2018-04-01	0	0
2018-05-01	0	0
2018-06-01	0	0
2018-07-01	0	0
2018-08-01	0	0
2018-09-01	15	140
2018-10-01	23	173
2018-11-01	46	238
2018-12-01	21	209
	1601	17494

## Sheet: Imipenem
month	resistant	sensible
2005-01-01	0	3
2005-02-01	0	3
2005-03-01	0	7
2005-04-01	0	3
2005-05-01	0	3
2005-06-01	0	3
2005-07-01	0	4
2005-08-01	0	10
2005-09-01	0	13
2005-10-01	0	7
2005-11-01	0	3
2005-12-01	0	3
2006-01-01	0	4
2006-02-01	0	6
2006-03-01	0	8
2006-04-01	0	4
2006-05-01	0	4
2006-06-01	0	7
2006-07-01	0	0
2006-08-01	0	1
2006-09-01	0	6
2006-10-01	0	4
2006-11-01	0	4
2006-12-01	0	1
2007-01-01	0	4
2007-02-01	0	3
2007-03-01	0	2
2007-04-01	0	2
2007-05-01	0	3
2007-06-01	0	1
2007-07-01	0	1
2007-08-01	0	1
2007-09-01	0	4
2007-10-01	0	3
2007-11-01	0	2
2007-12-01	0	1
2008-01-01	0	1
2008-02-01	0	4
2008-03-01	0	3
2008-04-01	0	2
2008-05-01	0	3
2008-06-01	0	4
2008-07-01	0	8
2008-08-01	0	0
2008-09-01	0	4
2008-10-01	0	2
2008-11-01	0	5
2008-12-01	0	1
2009-01-01	0	3
2009-02-01	0	2
2009-03-01	0	5
2009-04-01	0	1
2009-05-01	0	3
2009-06-01	0	2
2009-07-01	0	2
2009-08-01	0	3
2009-09-01	0	5
2009-10-01	0	2
2009-11-01	0	5
2009-12-01	0	13
2010-01-01	0	5
2010-02-01	0	4
2010-03-01	0	5
2010-04-01	0	6
2010-05-01	0	1
2010-06-01	0	3
2010-07-01	0	2
2010-08-01	0	1
2010-09-01	0	3
2010-10-01	0	10
2010-11-01	0	9
2010-12-01	0	12
2011-01-01	0	9
2011-02-01	0	11
2011-03-01	0	18
2011-04-01	0	8
2011-05-01	0	9
2011-06-01	0	16
2011-07-01	0	15
2011-08-01	0	28
2011-09-01	0	24
2011-10-01	0	16
2011-11-01	0	126
2011-12-01	0	58
2012-01-01	0	5
2012-02-01	0	0
2012-03-01	0	1
2012-04-01	0	0
2012-05-01	0	2
2012-06-01	0	3
2012-07-01	1	1
2012-08-01	0	0
2012-09-01	0	0
2012-10-01	0	1
2012-11-01	0	1
2012-12-01	0	1
2013-01-01	0	0
2013-02-01	0	0
2013-03-01	0	0
2013-04-01	0	0
2013-05-01	0	0
2013-06-01	0	1
2013-07-01	0	0
2013-08-01	0	0
2013-09-01	0	1
2013-10-01	0	3
2013-11-01	0	1
2013-12-01	0	0
2014-01-01	0	1
2014-02-01	0	2
2014-03-01	0	0
2014-04-01	0	1
2014-05-01	0	3
2014-06-01	0	0
2014-07-01	0	0
2014-08-01	0	0
2014-09-01	0	1
2014-10-01	0	21
2014-11-01	0	1
2014-12-01	0	6
2015-01-01	0	4
2015-02-01	0	0
2015-03-01	0	0
2015-04-01	0	2
2015-05-01	0	1
2015-06-01	0	2
2015-07-01	0	0
2015-08-01	0	1
2015-09-01	0	1
2015-10-01	0	1
2015-11-01	0	0
2015-12-01	0	0
2016-01-01	0	0
2016-02-01	0	0
2016-03-01	0	2
2016-04-01	0	3
2016-05-01	0	1
2016-06-01	0	2
2016-07-01	0	1
2016-08-01	0	0
2016-09-01	1	1
2016-10-01	0	1
2016-11-01	0	0
2016-12-01	0	0
2017-01-01	0	3
2017-02-01	0	0
2017-03-01	0	0
2017-04-01	0	0
2017-05-01	0	0
2017-06-01	0	1
2017-07-01	0	0
2017-08-01	0	2
2017-09-01	0	1
2017-10-01	0	0
2017-11-01	0	1
2017-12-01	0	0
2018-01-01	0	0
2018-02-01	0	0
2018-03-01	0	0
2018-04-01	0	1
2018-05-01	0	0
2018-06-01	0	0
2018-07-01	0	93
2018-08-01	0	312
2018-09-01	0	249
2018-10-01	0	317
2018-11-01	0	295
2018-12-01	0	220
	2	2195

## Sheet: Levofloxacin
month	resistant	sensible
2005-01-01	12	83
2005-02-01	2	17
2005-03-01	18	90
2005-04-01	19	78
2005-05-01	10	103
2005-06-01	16	87
2005-07-01	17	67
2005-08-01	22	86
2005-09-01	22	69
2005-10-01	11	69
2005-11-01	12	70
2005-12-01	14	40
2006-01-01	3	29
2006-02-01	11	34
2006-03-01	22	90
2006-04-01	8	46
2006-05-01	14	49
2006-06-01	19	65
2006-07-01	15	47
2006-08-01	23	89
2006-09-01	22	60
2006-10-01	16	85
2006-11-01	19	55
2006-12-01	12	45
2007-01-01	25	73
2007-02-01	13	66
2007-03-01	26	102
2007-04-01	24	104
2007-05-01	25	100
2007-06-01	17	71
2007-07-01	17	85
2007-08-01	21	103
2007-09-01	18	83
2007-10-01	17	90
2007-11-01	20	96
2007-12-01	7	68
2008-01-01	16	89
2008-02-01	20	99
2008-03-01	30	103
2008-04-01	26	99
2008-05-01	15	43
2008-06-01	0	0
2008-07-01	0	0
2008-08-01	0	0
2008-09-01	0	0
2008-10-01	0	0
2008-11-01	0	0
2008-12-01	0	0
2009-01-01	0	0
2009-02-01	0	0
2009-03-01	0	0
2009-04-01	0	0
2009-05-01	0	0
2009-06-01	0	0
2009-07-01	0	0
2009-08-01	0	0
2009-09-01	0	0
2009-10-01	0	0
2009-11-01	0	0
2009-12-01	0	0
2010-01-01	0	0
2010-02-01	0	0
2010-03-01	0	0
2010-04-01	0	0
2010-05-01	0	0
2010-06-01	0	0
2010-07-01	0	0
2010-08-01	7	44
2010-09-01	10	16
2010-10-01	16	55
2010-11-01	23	53
2010-12-01	27	76
2011-01-01	21	90
2011-02-01	45	127
2011-03-01	58	161
2011-04-01	22	94
2011-05-01	41	146
2011-06-01	38	168
2011-07-01	38	111
2011-08-01	54	147
2011-09-01	46	147
2011-10-01	41	126
2011-11-01	20	60
2011-12-01	20	37
2012-01-01	28	127
2012-02-01	44	122
2012-03-01	53	191
2012-04-01	54	163
2012-05-01	50	138
2012-06-01	34	108
2012-07-01	52	131
2012-08-01	59	168
2012-09-01	50	152
2012-10-01	60	177
2012-11-01	37	180
2012-12-01	29	130
2013-01-01	47	157
2013-02-01	48	194
2013-03-01	63	165
2013-04-01	41	142
2013-05-01	0	0
2013-06-01	0	0
2013-07-01	0	0
2013-08-01	0	0
2013-09-01	0	0
2013-10-01	0	0
2013-11-01	0	0
2013-12-01	0	0
2014-01-01	0	0
2014-02-01	0	0
2014-03-01	0	0
2014-04-01	0	0
2014-05-01	0	0
2014-06-01	0	0
2014-07-01	0	0
2014-08-01	0	0
2014-09-01	0	0
2014-10-01	0	0
2014-11-01	0	0
2014-12-01	0	0
2015-01-01	0	0
2015-02-01	0	0
2015-03-01	0	0
2015-04-01	0	0
2015-05-01	0	0
2015-06-01	0	0
2015-07-01	0	0
2015-08-01	0	0
2015-09-01	0	0
2015-10-01	0	0
2015-11-01	0	0
2015-12-01	0	0
2016-01-01	0	0
2016-02-01	0	0
2016-03-01	0	0
2016-04-01	0	0
2016-05-01	0	0
2016-06-01	0	0
2016-07-01	0	0
2016-08-01	0	0
2016-09-01	0	0
2016-10-01	0	0
2016-11-01	0	0
2016-12-01	0	0
2017-01-01	0	0
2017-02-01	0	0
2017-03-01	0	0
2017-04-01	0	0
2017-05-01	0	0
2017-06-01	0	0
2017-07-01	0	0
2017-08-01	0	0
2017-09-01	0	0
2017-10-01	0	0
2017-11-01	0	0
2017-12-01	0	0
2018-01-01	0	0
2018-02-01	0	0
2018-03-01	0	0
2018-04-01	0	0
2018-05-01	0	0
2018-06-01	0	0
2018-07-01	0	0
2018-08-01	0	0
2018-09-01	0	0
2018-10-01	0	0
2018-11-01	0	0
2018-12-01	0	0
	1972	7130

## Sheet: Meropenem
month	resistant	sensible
2005-01-01	0	3
2005-02-01	0	3
2005-03-01	0	7
2005-04-01	0	3
2005-05-01	0	3
2005-06-01	0	3
2005-07-01	0	4
2005-08-01	0	10
2005-09-01	0	13
2005-10-01	0	7
2005-11-01	0	3
2005-12-01	0	3
2006-01-01	0	4
2006-02-01	0	6
2006-03-01	0	8
2006-04-01	0	4
2006-05-01	0	4
2006-06-01	0	6
2006-07-01	0	0
2006-08-01	0	1
2006-09-01	0	6
2006-10-01	0	4
2006-11-01	0	4
2006-12-01	0	1
2007-01-01	0	4
2007-02-01	0	3
2007-03-01	0	2
2007-04-01	0	2
2007-05-01	0	3
2007-06-01	0	1
2007-07-01	0	1
2007-08-01	0	1
2007-09-01	0	4
2007-10-01	0	3
2007-11-01	0	2
2007-12-01	0	1
2008-01-01	0	0
2008-02-01	0	4
2008-03-01	0	3
2008-04-01	0	2
2008-05-01	0	3
2008-06-01	0	4
2008-07-01	0	8
2008-08-01	0	0
2008-09-01	0	4
2008-10-01	0	2
2008-11-01	0	5
2008-12-01	0	1
2009-01-01	0	3
2009-02-01	0	2
2009-03-01	0	5
2009-04-01	0	1
2009-05-01	0	3
2009-06-01	0	2
2009-07-01	0	2
2009-08-01	0	3
2009-09-01	0	5
2009-10-01	0	2
2009-11-01	0	5
2009-12-01	0	13
2010-01-01	0	5
2010-02-01	0	4
2010-03-01	0	5
2010-04-01	0	6
2010-05-01	0	1
2010-06-01	0	3
2010-07-01	0	2
2010-08-01	0	1
2010-09-01	0	3
2010-10-01	0	10
2010-11-01	0	9
2010-12-01	0	12
2011-01-01	0	9
2011-02-01	0	11
2011-03-01	0	17
2011-04-01	0	8
2011-05-01	0	10
2011-06-01	0	16
2011-07-01	0	15
2011-08-01	0	28
2011-09-01	0	24
2011-10-01	0	16
2011-11-01	0	125
2011-12-01	0	90
2012-01-01	0	162
2012-02-01	1	165
2012-03-01	1	243
2012-04-01	0	217
2012-05-01	0	188
2012-06-01	0	143
2012-07-01	0	183
2012-08-01	0	227
2012-09-01	0	202
2012-10-01	0	237
2012-11-01	0	217
2012-12-01	0	160
2013-01-01	0	204
2013-02-01	0	242
2013-03-01	0	228
2013-04-01	0	272
2013-05-01	0	245
2013-06-01	0	213
2013-07-01	0	262
2013-08-01	0	258
2013-09-01	0	239
2013-10-01	0	274
2013-11-01	0	249
2013-12-01	0	180
2014-01-01	0	297
2014-02-01	0	326
2014-03-01	0	297
2014-04-01	0	282
2014-05-01	0	240
2014-06-01	0	240
2014-07-01	0	298
2014-08-01	0	276
2014-09-01	0	275
2014-10-01	0	279
2014-11-01	0	285
2014-12-01	0	247
2015-01-01	0	351
2015-02-01	0	293
2015-03-01	0	313
2015-04-01	1	301
2015-05-01	0	302
2015-06-01	0	275
2015-07-01	0	241
2015-08-01	0	297
2015-09-01	0	317
2015-10-01	0	280
2015-11-01	0	254
2015-12-01	0	161
2016-01-01	0	262
2016-02-01	0	291
2016-03-01	0	277
2016-04-01	0	255
2016-05-01	0	237
2016-06-01	0	236
2016-07-01	0	220
2016-08-01	0	239
2016-09-01	1	271
2016-10-01	0	230
2016-11-01	0	233
2016-12-01	1	222
2017-01-01	0	270
2017-02-01	0	274
2017-03-01	0	312
2017-04-01	0	266
2017-05-01	0	264
2017-06-01	0	265
2017-07-01	0	197
2017-08-01	0	279
2017-09-01	0	270
2017-10-01	0	283
2017-11-01	1	312
2017-12-01	0	221
2018-01-01	0	281
2018-02-01	0	189
2018-03-01	0	315
2018-04-01	0	319
2018-05-01	0	277
2018-06-01	0	242
2018-07-01	0	267
2018-08-01	0	313
2018-09-01	0	249
2018-10-01	0	317
2018-11-01	0	294
2018-12-01	0	230
	6	22065

## Sheet: Norfloxacin
month	resistant	sensible
2005-01-01	12	83
2005-02-01	14	84
2005-03-01	19	98
2005-04-01	20	77
2005-05-01	11	103
2005-06-01	17	86
2005-07-01	18	66
2005-08-01	21	87
2005-09-01	22	68
2005-10-01	11	69
2005-11-01	12	70
2005-12-01	14	39
2006-01-01	17	65
2006-02-01	21	50
2006-03-01	23	90
2006-04-01	18	66
2006-05-01	20	69
2006-06-01	19	65
2006-07-01	15	47
2006-08-01	23	89
2006-09-01	23	59
2006-10-01	16	85
2006-11-01	20	55
2006-12-01	12	45
2007-01-01	25	73
2007-02-01	14	65
2007-03-01	26	102
2007-04-01	24	105
2007-05-01	25	100
2007-06-01	17	71
2007-07-01	18	84
2007-08-01	21	103
2007-09-01	18	83
2007-10-01	17	90
2007-11-01	20	96
2007-12-01	7	68
2008-01-01	16	89
2008-02-01	21	98
2008-03-01	30	103
2008-04-01	27	98
2008-05-01	26	94
2008-06-01	15	98
2008-07-01	20	96
2008-08-01	22	84
2008-09-01	25	113
2008-10-01	22	83
2008-11-01	19	118
2008-12-01	9	59
2009-01-01	24	84
2009-02-01	20	99
2009-03-01	39	135
2009-04-01	25	106
2009-05-01	24	119
2009-06-01	24	108
2009-07-01	17	100
2009-08-01	24	121
2009-09-01	32	110
2009-10-01	34	100
2009-11-01	26	107
2009-12-01	15	53
2010-01-01	29	92
2010-02-01	29	93
2010-03-01	35	117
2010-04-01	42	109
2010-05-01	24	121
2010-06-01	28	82
2010-07-01	30	100
2010-08-01	22	113
2010-09-01	19	80
2010-10-01	30	79
2010-11-01	31	105
2010-12-01	27	76
2011-01-01	33	115
2011-02-01	45	128
2011-03-01	57	161
2011-04-01	28	109
2011-05-01	40	146
2011-06-01	38	166
2011-07-01	39	110
2011-08-01	54	147
2011-09-01	45	145
2011-10-01	40	126
2011-11-01	47	152
2011-12-01	11	45
2012-01-01	47	112
2012-02-01	61	105
2012-03-01	73	167
2012-04-01	66	149
2012-05-01	65	122
2012-06-01	43	96
2012-07-01	66	117
2012-08-01	80	147
2012-09-01	71	131
2012-10-01	90	147
2012-11-01	64	153
2012-12-01	46	114
2013-01-01	131	73
2013-02-01	72	170
2013-03-01	88	140
2013-04-01	85	187
2013-05-01	61	184
2013-06-01	49	163
2013-07-01	68	194
2013-08-01	61	199
2013-09-01	53	186
2013-10-01	60	214
2013-11-01	57	192
2013-12-01	38	143
2014-01-01	67	230
2014-02-01	48	278
2014-03-01	84	213
2014-04-01	79	204
2014-05-01	60	180
2014-06-01	58	182
2014-07-01	67	231
2014-08-01	65	211
2014-09-01	66	209
2014-10-01	66	215
2014-11-01	64	222
2014-12-01	49	198
2015-01-01	81	270
2015-02-01	65	228
2015-03-01	74	216
2015-04-01	75	229
2015-05-01	67	235
2015-06-01	70	205
2015-07-01	64	177
2015-08-01	78	219
2015-09-01	74	243
2015-10-01	59	221
2015-11-01	67	187
2015-12-01	34	127
2016-01-01	62	200
2016-02-01	80	211
2016-03-01	75	202
2016-04-01	66	189
2016-05-01	67	170
2016-06-01	68	169
2016-07-01	65	155
2016-08-01	75	164
2016-09-01	77	195
2016-10-01	62	168
2016-11-01	77	156
2016-12-01	59	164
2017-01-01	61	209
2017-02-01	85	189
2017-03-01	71	241
2017-04-01	71	195
2017-05-01	75	189
2017-06-01	63	202
2017-07-01	65	132
2017-08-01	64	215
2017-09-01	83	187
2017-10-01	39	130
2017-11-01	0	0
2017-12-01	0	0
2018-01-01	77	204
2018-02-01	64	125
2018-03-01	87	228
2018-04-01	72	247
2018-05-01	86	191
2018-06-01	81	162
2018-07-01	81	186
2018-08-01	97	216
2018-09-01	70	179
2018-10-01	95	222
2018-11-01	86	209
2018-12-01	65	165
	7676	22948

[truncated: 1 more sheets: trimethoprim sulfamethoxazole]
